# Supplementary material for: Recovery of plant communities after ecological restoration of forestry‐drained peatlands
Source: Ecol Evol. 2017 Aug 29;7(19):7848–58. doi: 10.1002/ece3.3243 (PMC5632633; doi:10.1002/ece3.3243)
Supplement: Supplementary file 3 [file ECE3-7-7848-s003.xlsx]

## Sheet: 20170206 haapalehto_appendix2_A
Haapalehto et al. 2017: Recovery of plant communities after ecological restoration of forestry-drained peatlands
Supplementary material Appendix 2, Table A1.Species relative abundance and the number of sites a species has been observed with the management status and distance from the ditch
				Pristine								Drained								Restored 5 y ago								Restored 10 y ago
		NMS		0 m		5 m		10 m		15 m		0 m		5 m		10 m		15 m		0 m		5 m		10 m		15 m		0 m		5 m		10 m		15 m
Species	Short name	W.A. Ax1	W.A. Ax2	Mean cover	Frequency	Mean cover	Frequency	Mean cover	Frequency	Mean cover	Frequency	Mean cover	Frequency	Mean cover	Frequency	Mean cover	Frequency	Mean cover	Frequency	Mean cover	Frequency	Mean cover	Frequency	Mean cover	Frequency	Mean cover	Frequency	Mean cover	Frequency	Mean cover	Frequency	Mean cover	Frequency	Mean cover	Frequency
Andromeda polifolia	And pol	-0.51	-0.03	3.472	9	4.72	10	4.526	10	2.656	10	0.0184444	3	0.233556	8	0.220444	8	0.371778	8	0.0155556	1	0.034	6	0.104889	6	0.235778	7	0.0284	3	0.4564	7	0.7222	10	0.692	8
Betula nana	Bet nan	-0.22	0.22	2.594	8	1.9804	9	2.36	9	2.446	9	0.255556	4	2.91333	6	3.48	8	3.03556	8	0.233556	2	1.24	7	1.95333	9	1.81111	9	0.282	4	5.594	9	6.324	10	5.722	10
Betula pendula	Bet pen	0.26	-0.51	0	0	0	0	0	0	0	0	0.0444444	1	0.222222	1	0	0	0	0	0.133333	2	0.266667	1	0	0	0	0	0.82	2	1.88	2	1.42	2	0.76	1
Betula pubescens	Bet pub	0.63	0	0	0	0	0	0.04	1	0	0	4.94111	9	5.04667	8	1.54244	5	2.41333	6	5.478	9	5.82244	6	3.44	5	1.53333	6	2.032	4	3.75	5	0.76	3	1.712	5
Calamagrostis purpurea	Cal pur	1.1	-1.37	0	0	0	0	0	0	0	0	0	0	0	0	0	0	0	0	0.0111111	1	0	0	0	0	0	0	0.01	1	0	0	0	0	0	0
Calluna vulgaris	Cal vul	0.46	0.27	0	0	0	0	0	0	0	0	0.222222	3	0.555556	1	0.0444444	1	0.00444444	1	0.0222222	1	0.437778	4	0.777778	3	0.422222	4	0.01	1	0.16	2	0	0	0.4	1
Carex canescens	Car can	0.62	-1.12	0	0	0	0	0	0	0.01	1	1.76222	8	0	0	0	0	0.111111	1	1.72667	7	0.0444444	1	0.00222222	1	0	0	0.268	6	0	0	0	0	0	0
Carex chordorrhiza	Car cho			0	0	0	0	0	0	0	0	0	0	0	0	0	0	0	0	0	0	0	0	0	0	0	0	0	0	0	0	0	0	0.03	1
Carex echinata	Car ech	0.64	-1.24	0	0	0	0	0.02	1	0.0024	1	0.586667	4	0.00222222	1	0	0	0	0	0	0	0	0	0	0	0	0	0	0	0	0	0	0	0	0
Carex globularis	Car glo	0	0.39	0.122	2	0.114	2	0.194	2	0.132	2	0	0	0	0	0	0	0.422222	1	0.0446667	3	0.211111	2	0.208889	3	0.304444	3	0	0	0.05	2	0.07	1	0.06	2
Carex lasiocarpa	Car las	-0.6	-0.42	0.044	1	0.22	2	0.14	1	0.22	1	0.0666667	1	0.0555556	1	0.0511111	1	0.0333333	1	0.133333	1	0	0	0	0	0	0	0	0	0.04	1	0.22	1	0.012	2
Carex limosa	Car lim	-0.73	-0.26	0.02	1	0.012	2	0.104	3	0.262	2	0	0	0	0	0	0	0	0	0	0	0	0	0	0	0	0	0	0	0	0	0	0	0	0
Carex magellanica	Car mag	0.59	-1	0.022	2	0.01	1	0.002	1	0	0	0.288889	1	0	0	0	0	0	0	1.22444	6	0.126667	4	0	0	0	0	0.05	2	0.002	1	0.002	1	0	0
Carex nigra	Car nig	-0.14	-0.61	0.11	1	0.02	1	0	0	0.05	1	0	0	0	0	0	0	0	0	0	0	0	0	0.0222222	1	0	0	0	0	0	0	0	0	0	0
Carex pauciflora	Car pau	-0.67	-0.22	0.255	8	0.2096	10	0.2122	9	0.0428	7	0.0222222	1	0	0	0.00266667	2	0.0111111	1	0	0	0.000222222	1	0	0	0.00444444	1	0	0	0	0	0	0	0.002	1
Carex rostrata	Car ros	0.1	-1.09	2.57	10	2.3702	8	1.132	7	0.536	5	2.37778	2	0.0222222	1	0	0	0	0	3.44444	3	0.133333	1	0.0555556	1	0	0	16.528	7	0.902	5	0.01	1	0.01	1
Chamaedaphne calyculata	Cha cal			0	0	0	0	0	0	0	0	0	0	0	0	0	0	0	0	0	0	0	0	0	0	0	0	0	0	0	0	0.12	1	0	0
Dactylorhiza maculata	Dac mac	-0.62	0.13	0.014	2	0.002	1	0.014	2	0.024	3	0	0	0	0	0	0	0	0	0	0	0	0	0	0	0.00222222	1	0	0	0	0	0.01	1	0.02	1
Deschampsia flexuosa	Des fle	0.38	0.5	0	0	0	0	0	0	0	0	0	0	0	0	0	0	0	0	0	0	0.0222222	1	0	0	0	0	0	0	0.0002	1	0	0	0	0
Drosera rotundifolia	Dro rot	-0.95	-0.64	0.1512	7	0.0886	6	0.1232	8	0.0786	5	0.0291111	3	0	0	0	0	0	0	0	0	0	0	0	0	0	0	0	0	0	0	0	0	0	0
Dryopteris carthusiana	Dry car	0.51	-0.53	0	0	0	0	0	0	0	0	0.00222222	1	0	0	0	0	0	0	0.244444	4	0	0	0.0222222	1	0.00222222	1	0.0002	1	0.01	1	0	0	0.14	1
Empetrum nigrum	Emp nig	-0.19	0.37	2.5282	8	2.53	8	2.28	10	3.7282	9	0.125333	8	2.57356	8	4.69333	9	2.27111	9	0.0266667	2	0.782889	8	1.22244	9	2.11822	9	0	0	2.002	10	1.8982	10	2.398	10
Epilobium angustifolium	Epi ang			0	0	0	0	0	0	0	0	0	0	0	0	0	0	0	0	0	0	0.0111111	1	0	0	0	0	0	0	0	0	0	0	0	0
Eriophorum vaginatum	Eri vag	0.2	-0.2	6.52	10	6.252	10	5.344	10	4.93	10	4.83333	9	2.00022	9	2.79333	9	3.08667	9	22.2911	9	8.61333	9	4.18667	9	3.97778	9	16.292	10	9.42	10	8.28	10	7.162	10
Equisetum sylvaticum	Equ syl	-0.34	-0.21	0.084	1	0.1	1	0.2	1	0.194	1	0.0111111	1	0	0	0	0	0	0	0	0	0	0	0	0	0	0	0	0	0	0	0	0	0	0
Juncus filiformis	Jun fil	0.37	-1.49	0	0	0	0	0	0	0	0	0.0222222	1	0	0	0	0	0	0	0.0444444	1	0	0	0	0	0	0	0	0	0	0	0	0	0	0
Ledum palustre	Led pal	0.19	0.58	0.964	3	0.5902	4	0.972	4	0.702	3	0.0333333	2	0.433333	3	1.18889	3	0.933333	3	0.0222222	1	2.93356	6	2.21111	8	2.08	6	0.02	1	1.112	2	0.17	2	0.2	1
Melampyrum pratense	Mel pra	-0.41	0.1	0.0142	1	0	0	0	0	0.014	2	0	0	0.0157778	2	0.0133333	2	0.0133333	1	0	0	0	0	0.000222222	1	0	0	0	0	0	0	0.004	1	0	0
Menyanthes trifoliata	Men tri	-1.14	-0.95	0.522	2	0.17	3	0.24	1	1.56	1	0.00222222	1	0	0	0	0	0	0	0	0	0	0	0	0	0	0	0	0	0	0	0	0	0.08	1
Picea abies	Pic abi	0.1	0.53	0	0	0.03	2	0	0	0	0	0.495556	3	1.47333	6	0.0444444	2	0.686889	6	0	0	0.711111	3	0.644667	5	0.133333	2	0.01	1	0.222	3	0.61	3	0.592	4
Pinus sylvestris	Pin syl	-0.2	0.18	0.0612	7	0.5912	7	0.1476	6	0.7784	4	0.0828889	7	0.248667	8	0.243111	5	0.208667	7	0.148444	7	0.006	5	0.0562222	5	0.184889	5	0.1024	2	0.2214	8	0.721	8	0.8562	9
Rhynchospora alba	Rhy alb	-0.73	-0.31	0.01	1	0	0	0	0	0	0	0	0	0	0	0	0	0	0	0	0	0	0	0	0	0	0	0	0	0	0	0.02	1	0.01	1
Rubus chamaemorus	Rub cha	-0.07	0.38	2.8562	9	3.662	8	4.362	8	4.53	9	0.155556	2	2.88	7	3.93333	9	3.93556	8	0.888889	3	3.07778	8	5.80667	8	6.35556	8	0.462	3	4.76	7	5.562	8	6.81	10
Salix aurita	Sal aur			0	0	0	0	0	0	0.02	1	0	0	0	0	0	0	0	0	0	0	0	0	0	0	0	0	0	0	0	0	0	0	0	0
Salix phylicifolia	Sal phy	0.92	-0.54	0	0	0	0	0	0	0	0	0.0222222	1	0	0	0	0	0	0	0.0444444	1	0	0	0	0	0	0	0	0	0	0	0	0	0	0
Scheuchzeria palustris	Sch pal	-0.8	-0.82	0.026	2	0.026	3	0.0442	3	0.052	2	0	0	0	0	0	0	0	0	0	0	0	0	0	0	0	0	0	0	0	0	0	0	0	0
Trientalis europaea	Tri eur	0.36	0.72	0	0	0	0	0	0	0	0	0	0	0	0	0	0	0	0	0	0	0	0	0.00444444	1	0	0	0	0	0	0	0	0	0	0
Trichophorum cespitosum	Tri ces	-1.46	-1.04	0.26	2	0.094	2	0	0	0	0	0	0	0	0	0	0	0	0	0	0	0	0	0	0	0	0	0	0	0	0	0	0	0	0
Vaccinium microcarpum	Vac mic	-0.46	0.32	0.1042	5	0.0726	6	0.0366	5	0.0822	4	0.000222222	1	0.0315556	4	0.107111	5	0.0762222	4	0	0	0	0	0.000888889	3	0.000222222	1	0	0	0.0164	4	0.0346	3	0.0362	3
Vaccinium myrtillus	Vac myr	0.54	0.6	0.0002	1	0	0	0.01	1	0	0	1.27111	5	1.20467	6	0.888889	7	1.76222	5	0.105333	6	2.14689	7	3.00222	6	1.53778	5	0	0	0.1902	3	0.104	4	0.12	2
Vaccinium oxycoccos	Vac oxy	-0.33	0.01	3.782	10	3.072	10	3.5	10	2.676	10	0.189111	6	1.05778	7	1.35156	9	1.37844	9	0.0384444	6	0.486889	7	0.764667	8	0.806667	7	0.4284	9	2.5244	10	1.904	10	1.912	9
Vaccinium uliginosum	Vac uli	0.08	0.61	1.812	8	1.502	5	1.4722	7	3.12	6	0.569111	6	8.6	6	9.98889	8	9.20444	7	0.0733333	3	3.54889	9	5.04467	9	5.16889	9	0.08	1	3.226	7	2.5582	8	2.46	5
Vaccinium vitis-idaea	Vac vit	0.45	0.69	0.0202	1	0.06	2	0.214	2	0.502	2	1.06667	2	5.07111	8	2.76689	5	1.91556	4	0.0333333	2	2.69133	6	2.60244	7	2.21333	7	0	0	1.03	4	1.164	5	3.33	5
Atrychium tenellum	Atr ten	1.88	-0.78	0	0	0	0	0	0	0	0	0.0246667	1	0	0	0	0	0	0	0	0	0	0	0	0	0	0	0	0	0	0	0	0	0	0
Aulacomnium palustre	Aul pal	0.1	0.31	0.2384	5	0.0624	5	0.2288	6	0.246	8	0.00511111	3	0.187333	8	0.840889	9	1.07867	8	0.0386667	4	0.699111	9	0.932444	8	0.584	9	0.1962	4	0.5692	10	1.2122	10	0.3358	10
Brachythecium reflexum	Bra ref			0	0	0	0	0	0	0	0	0	0	0	0	0	0	0	0	0	0	0	0	0	0	0	0	0.0002	1	0	0	0	0	0	0
Brachythecium starkei	Bra sta	0.94	1.02	0	0	0	0	0	0	0	0	0	0	0	0	0	0	0	0	0	0	0.00244444	1	0	0	0	0	0	0	0	0	0	0	0	0
Brachythecium spp.	Brachyth	0.11	0.35	0	0	0	0	0	0	0	0	0	0	0.000666667	2	0.000222222	1	0.000222222	1	0	0	0	0	0	0	0	0	0	0	0.0002	1	0	0	0	0
Callliergon cordifolium	Cal cor			0	0	0	0	0	0	0	0	0.00222222	1	0	0	0	0	0	0	0	0	0	0	0	0	0	0	0	0	0	0	0	0	0	0
Calypogeia integristipula	Cal int	-0.33	-0.11	0	0	0	0	0	0	0	0	0.00244444	1	0	0	0.00222222	1	0	0	0	0	0	0	0	0	0	0	0	0	0	0	0	0	0	0
Calypogeia sphagnicola	Cal sph	-2.01	-1.06	0.0004	1	0	0	0	0	0	0	0	0	0	0	0	0	0	0	0	0	0	0	0	0	0	0	0	0	0	0	0	0	0	0
Calypogeia spp.	Calypoge	0.16	-0.55	0	0	0	0	0	0	0	0	0.000666667	3	0	0	0	0	0	0	0	0	0	0	0	0	0	0	0	0	0	0	0	0	0	0
Cephalozia bicuspidata	Cep bic	0.62	-1.15	0	0	0	0	0	0	0	0	0.0113333	2	0	0	0	0	0	0	0	0	0	0	0	0	0	0	0	0	0	0	0	0	0	0
Cephalozia connivens	Cep con	-0.81	-1.41	0	0	0	0	0.002	1	0	0	0.00444444	1	0	0	0	0	0	0	0	0	0	0	0	0	0	0	0	0	0	0	0	0	0	0
Cephalozia spp.	Cephaloz	0.66	-0.25	0.0002	1	0	0	0	0	0.0004	2	0.00244444	1	0	0	0.000444444	2	0	0	0.0222222	1	0.00222222	1	0.00222222	1	0	0	0	0	0.0004	2	0	0	0	0
Cladina spp.	Cladina	0.05	0.8	0	0	0.07	2	0.04	1	0.02	1	0.0177778	1	0.262444	4	0.00244444	2	0.106667	3	0	0	0.0691111	3	0.0111111	1	0	0	0	0	0	0	0.0902	4	0	0
Cladonia spp.	Cladonia	0.22	0.26	0	0	0.0002	1	0.04	1	0	0	0.0213333	5	0.174222	7	0.0115556	3	0.113333	4	0.000222222	1	0.00244444	2	0	0	0.000444444	2	0.0002	1	0	0	0.07	4	0	0
Cladopodiella fluitans	Cla flu	-1.42	-1.09	0.0004	1	0.0006	1	0	0	0	0	0	0	0	0	0	0	0	0	0	0	0	0	0	0	0	0	0	0	0	0	0	0	0	0
Dicranella cerviculata	Dic cer	0.83	-0.96	0	0	0	0	0	0	0	0	1.64911	6	0.0471111	3	0	0	0.00222222	1	0.933333	2	0.0444444	1	0	0	0	0	0	0	0	0	0	0	0	0
Dicranum bergeri (D. undulatum)	Dic ber	-0.38	-0.6	0	0	0	0	0.01	1	0	0	0.000222222	1	0	0	0	0	0.00444444	1	0	0	0	0	0	0	0	0	0	0	0	0	0	0	0	0
Dicranum fragillifolium	Dic fra			0	0	0	0	0	0	0	0	0	0	0	0	0	0	0	0	0	0	0	0	0	0	0	0	0	0	0	0	0.01	1	0	0
Dicranum fuscescens	Dic fus	-0.66	-0.91	0	0	0	0	0.002	1	0	0	0	0	0	0	0	0	0	0	0	0	0.000222222	1	0	0	0	0	0	0	0	0	0	0	0	0
Dicranum majus	Dic maj	0.61	0.15	0	0	0	0	0.0002	1	0	0	0.00244444	2	0.00888889	2	0.0111111	1	0	0	0	0	0.000222222	1	0	0	0	0	0.02	1	0.026	2	0.018	3	0	0
Dicranum polysetum	Dic pol	0.65	0.77	0	0	0	0	0	0	0.04	1	0.0364444	4	1.51333	7	0.696444	7	0.369333	7	0.00466667	1	0.209556	6	0.440667	7	0.606889	6	0.0102	2	0.1744	5	0.0622	3	0.0862	4
Dicranum scoparium	Dic sco	0.39	0.36	0	0	0	0	0	0	0	0	0.000222222	1	0.0133333	1	0	0	0	0	0	0	0.000222222	1	0	0	0.000222222	1	0.0002	1	0.0322	4	0.0202	2	0	0
Ditrichium pusillum	Dit pus			0	0	0	0	0	0	0	0	0	0	0.000222222	1	0	0	0	0	0	0	0	0	0	0	0	0	0	0	0	0	0	0	0	0
Gymnocolea inflata	Gym inf	-1.05	-1.15	0.0022	2	0.0002	1	0	0	0	0	0	0	0	0	0	0	0	0	0	0	0	0	0	0	0	0	0	0	0	0	0	0	0	0
Lophozia heterophylla	Lop het			0	0	0	0	0	0	0	0	0	0	0	0	0	0	0	0	0	0	0	0	0	0	0	0	0	0	0	0	0.0002	1	0	0
Mylia anaomala	Myl ano	-0.79	0.29	0.0004	2	0.086	2	0.0022	1	0.01	1	0.000222222	1	0.00222222	1	0.00666667	1	0	0	0	0	0	0	0.00444444	1	0	0	0	0	0	0	0	0	0	0
Ochrolechia androgyna	Ochrolec			0	0	0	0	0	0	0	0	0	0	0	0	0	0	0	0	0	0	0	0	0	0	0	0	0	0	0	0	0.02	1	0	0
Plagiothecium laetum	Pla lae	0.81	0.33	0	0	0	0	0	0	0	0	0	0	0	0	0	0	0	0	0	0	0	0	0.000222222	1	0	0	0	0	0.004	1	0	0	0	0
Pleurozium schreberi	Ple sch	0.46	0.75	0.0302	3	0.006	2	0.0848	4	0.0422	4	1.498	7	34.0489	9	26.2071	9	24.6049	9	0.513556	7	15.3024	9	13.4049	9	19.9978	9	0.6302	6	12.6306	9	11.6664	9	10.71	9
Pohlia nutans	Poh nut	0.35	-0.23	0.0144	3	0.0004	2	0.0106	4	0	0	0.00977778	3	0.00777778	4	0.00711111	2	0.0188889	5	0.0746667	6	0.00111111	4	0.0491111	3	0.0202222	2	0.0118	8	0.0132	7	0.0012	3	0.0008	4
Pogonatum urnigerum	Pog urn	0.28	-2.05	0	0	0	0	0	0	0	0	0.0113333	1	0	0	0	0	0	0	0	0	0	0	0	0	0	0	0	0	0	0	0	0	0	0
Polytrichastrum longisetum	Pol lon	0.78	-0.97	0	0	0	0	0	0	0	0	0.651556	5	0	0	0	0	0	0	0.442444	6	0.00911111	3	0	0	0	0	0.01	1	0	0	0	0	0	0
Polytrichum commune	Pol com	0.3	-0.51	0.5804	4	2.322	4	0.126	2	1.72	1	3.73111	8	0.06	1	0.0491111	1	0.0333333	1	3.172	8	1.48267	6	0.844889	2	0.602222	2	1.1924	6	2.564	4	0.562	5	1.554	5
Polytrichum strictum	Pol str	0	0.05	0.406	7	0.4362	8	0.6042	9	0.9942	8	2.28044	9	1.74933	9	1.04089	9	1.17444	8	1.82267	6	0.888	8	1.02978	7	0.709778	9	0.62	7	0.4806	9	1.262	9	1.0962	10
Ptilidium pulcherrimum	Pti pul			0	0	0	0	0	0	0	0	0	0	0	0	0	0	0	0	0	0	0.000222222	1	0	0	0	0	0	0	0	0	0	0	0	0
Ptilidium ciliare	Pti cil			0	0	0	0	0	0	0	0	0	0	0	0	0	0	0	0	0	0	0	0	0	0	0	0	0.0002	1	0	0	0	0	0	0
Sphagnum angustifolium	Sph ang	-0.28	0.08	61.5	9	66.33	10	77.76	10	76.878	10	8.76444	9	14.7358	9	30.738	9	44.3804	9	4.21778	8	28.3267	9	37.8933	9	39.7378	9	13.73	10	44.582	10	61.29	10	64.18	10
Sphagnum annulatum	Sph ann			0	0	0	0	0	0	0	0	0	0	0	0	0	0	0	0	0	0	0	0	0	0	0	0	0.36	1	0	0	0	0	0	0
Sphagnum balticum	Sph bal	-1.23	-1.1	0.114	2	0	0	0	0	0	0	0.0111111	1	0	0	0	0	0	0	0	0	0	0	0	0	0	0	0	0	0	0	0	0	0	0
Sphagnum capillifolium	Sph cap	0.1	-0.1	0.06	1	0	0	0	0	0	0	0.0688889	3	0	0	0	0	0.0222222	2	0.00244444	2	0.0444444	1	0	0	0.0444444	1	0	0	0	0	0	0	0.06	1
Sphagnum cuspidatum	Sph cus	0.78	-1.28	0	0	0	0	0	0	0	0	0.184444	2	0	0	0	0	0	0	1.18	3	0.0666667	1	0	0	0	0	0	0	0	0	0	0	0	0
Sphagnum fallax	Sph fal	0.14	-1.03	10.206	9	7.54	9	8.946	9	3.482	7	13.8	8	0	0	0	0	0	0	22.4244	9	2.3	4	0.255556	1	0.4	1	34.42	10	5.104	8	1.844	3	0.15	5
Sphagnum fimbriatum	Sph fim			0	0	0	0	0	0	0	0	0	0	0	0	0	0	0	0	0	0	0	0	0	0	0	0	0.06	1	0	0	0	0	0	0
Sphagnum fuscum	Sph fus	-0.46	0.36	6.478	5	5.8022	4	4.9862	5	7.232	6	0.617778	4	0.1	3	1.73778	4	1.98889	7	0	0	0.644444	1	1.13333	1	1.33356	4	0.192	3	0.4802	3	2.002	4	0.876	6
Sphagnum lindbergii	Sph lin	-2.22	-0.89	0.382	1	0	0	0	0	0	0	0	0	0	0	0	0	0	0	0	0	0	0	0	0	0	0	0	0	0	0	0	0	0	0
Sphagnum magellanicum	Sph mag	-0.22	-0.06	8.8984	10	9.1782	10	5.2882	10	6.4362	10	5.57356	9	4.92244	7	4.66489	8	2.31111	9	0.716667	8	7.63578	7	7.22733	7	9.95578	7	2.6924	7	7.734	10	7.022	10	10	10
Sphagnum majus	Sph maj	-0.07	1.06	0	0	0	0	0	0	0.3	1	0	0	0	0	0	0	0	0	2.27778	4	0	0	0	0	0	0	0.02	1	0.004	1	0.02	1	0	0
Sphagnum papillosum	Sph pap	-1.23	-0.96	8.662	3	5.72	2	0	0	0	0	2.71111	1	0	0	0	0	0	0	0	0	0	0	0	0	0	0	0	0	0	0	0	0	0	0
Sphagnum pulchrum	Sph pul	-2.23	-0.79	0.5	1	0	0	0	0	0	0	0	0	0	0	0	0	0	0	0	0	0	0	0	0	0	0	0	0	0	0	0	0	0	0
Sphagnum riparium	Sph rip	0.53	-1.21	0	0	1.12	1	0.0022	1	0	0	5.68	6	0	0	0	0	0	0	1.06911	3	0.0113333	2	0	0	0	0	12.687	5	0.1802	3	0	0	0	0
Sphagnum rubellum	Sph rub			0	0	0	0	0	0	0	0	0	0	0	0	0	0	0	0	0	0	0	0	0	0	0	0	0.04	1	0	0	0	0	0	0
Sphagnum russowii	Sph rus	0.43	0.31	0.0242	3	0.01	1	0.1708	7	0.0204	2	3.16889	7	0.0577778	5	0.58	6	0.702444	4	1.41133	4	3.48667	6	6.23822	7	7.358	4	0.582	5	0.814	5	0.634	6	2.254	5
Sphagnum squarrosum	Sph squ	0.98	-0.74	0	0	0	0	0	0	0	0	0	0	0	0	0	0	0	0	2.04533	4	0	0	0	0	0	0	0.0004	1	0.01	1	0	0	0	0
Sphagnum tenellum	Sph ten	-2.22	-0.91	0.08	1	0	0	0	0	0	0	0	0	0	0	0	0	0	0	0	0	0	0	0	0	0	0	0	0	0	0	0	0	0	0
Straminergon stramineum	Str str	0.4	-1.34	0.0012	3	0.0012	6	0.0014	5	0.0008	2	0.000444444	2	0	0	0	0	0	0	0.0164444	4	0	0	0	0	0	0	0.1246	5	0.0004	1	0.0002	1	0.0002	1
Tetraphis pellucida	Tet pel	0.37	0.96	0	0	0	0	0	0	0	0	0	0	0	0	0	0	0.00222222	1	0	0	0.000222222	1	0	0	0	0	0	0	0	0	0	0	0	0
Trapeliopsis granulosa	Trapelio			0	0	0	0	0	0	0	0	0	0	0	0	0	0	0	0	0	0	0	0	0	0	0	0	0	0	0	0	0.04	1	0	0
Warnstorfia fluitans	War flu	0.86	-1.11	0.0002	1	0	0	0	0	0.002	1	0.00222222	1	0	0	0	0	0	0	0.111333	2	0	0	0	0	0	0	0.0104	3	0.0062	3	0	0	0	0
